# Supplementary material for: Sparcle: assigning transcripts to cells in multiplexed images
Source: Bioinform Adv. 2022 Jun 17;2(1):vbac048. doi: 10.1093/bioadv/vbac048 (PMC9710569; doi:10.1093/bioadv/vbac048)
Supplement: vbac048_Supplementary_Data [file vbac048_supplementary_data.zip]

Archive with 13 entries (13 files):
- Figure S1.tiff
- Figure S2.tiff
- Figure S3.tiff
- Figure S4.tiff
- Figure S5.tiff
- Figure S6.tiff
- Figure S7.tiff
- Figure S8.tiff
- Figure S9.tiff
- Figure S10.tiff
- Figure S11.tiff
- Figure S12.tiff
- BioinformaticsAdvances_Sparcle_Supplementary.docx
